# Supplementary material for: Predicting the substituent effects in the optical and electrochemical properties of N,N′-substituted isoindigos
Source: Photochem Photobiol Sci. 2021 Jul 5;20(7):927–38. doi: 10.1007/s43630-021-00071-5 (PMC8550769; doi:10.1007/s43630-021-00071-5)
Supplement: Supplementary file 2 — Supplementary file2 (ZIP 5602 KB) [file 43630_2021_71_MOESM2_ESM.zip]

Archive with 51 entries (50 files):
- simulated_spectra/
- simulated_spectra/1.png
- simulated_spectra/10.png
- simulated_spectra/11.png
- simulated_spectra/12.png
- simulated_spectra/13.png
- simulated_spectra/14.png
- simulated_spectra/15.png
- simulated_spectra/16.png
- simulated_spectra/17.png
- simulated_spectra/18.png
- simulated_spectra/19.png
- simulated_spectra/2.png
- simulated_spectra/20.png
- simulated_spectra/21.png
- simulated_spectra/22.png
- simulated_spectra/23.png
- simulated_spectra/24.png
- simulated_spectra/25.png
- simulated_spectra/26.png
- simulated_spectra/27.png
- simulated_spectra/28.png
- simulated_spectra/29.png
- simulated_spectra/3.png
- simulated_spectra/30.png
- simulated_spectra/31.png
- simulated_spectra/32.png
- simulated_spectra/33.png
- simulated_spectra/34.png
- simulated_spectra/35.png
- simulated_spectra/36.png
- simulated_spectra/37.png
- simulated_spectra/38.png
- simulated_spectra/39.png
- simulated_spectra/4.png
- simulated_spectra/40.png
- simulated_spectra/41.png
- simulated_spectra/42.png
- simulated_spectra/43.png
- simulated_spectra/44.png
- simulated_spectra/45.png
- simulated_spectra/46.png
- simulated_spectra/47.png
- simulated_spectra/48.png
- simulated_spectra/49.png
- simulated_spectra/5.png
- simulated_spectra/50.png
- simulated_spectra/6.png
- simulated_spectra/7.png
- simulated_spectra/8.png
- simulated_spectra/9.png
